# Supplementary material for: Ultrastrong underwater adhesion on diverse substrates using non-canonical phenolic groups
Source: Nat Commun. 2022 Apr 13;13:1892. doi: 10.1038/s41467-022-29427-w (PMC9008027; doi:10.1038/s41467-022-29427-w)
Supplement: Supplementary file 2 — Source Data [file 41467_2022_29427_MOESM2_ESM.xlsx]

## Sheet: Fig.1b
p(4hs-co-s) Mn (kDa)	adhesion strength (MPa)	S.D.	p(5hs-co-s) Mn (kDa)	adhesion strength (MPa)	S.D.
21	10.3	0.9	22	3.55	0.458
45	4.44	0.29	43.09	6.238	0.60582
63	4.43	0.36	62	6.34	0.73
83	2.66	0.67	83	6.538	0.9
98	2.35	1.17	112	7.07	0.61

## Sheet: Fig.1c
	adhesion strength (MPa)	S.D.
5HS	1.4	0.12
4HS	1.35	0.29
3HS	0.6	0.22
X2	0.3	0.05
2HS	0.22	0.11
Ref4	0.011	Reference not shown

## Sheet: Fig.1d
time (h)	p(4hs-co-s) strength (MPa)	S.D.		p(5hs-co-s) Strength (MPa)	S.D.
0	0.20825	0.02836		0.2	0.1
1	0.24825	0.02836		0.37	0.1
3	0.37148	0.03092		0.5	0.3
6	0.87116	0.26659		1.1465	0.56588
12	1.83	0.619		1.94	0.355
24	2.8073	0.883		2.492	0.59
72	7.07	0.61		6.72	1.02
120	6.538	0.5		6.418	0.60346
168	6.4342	0.242		6.7554	0.2477

## Sheet: Fig.2a
	adhesion strength (MPa)	S.D.
P(1HS-co-S)	0.6353	0.234
P(2HS-co-S)	1.87	0.343
P(3HS-co-S)	4.256	0.567
P(4HS-co-S)	6.418	0.60346
P(5HS-co-S)	6.538	0.9

## Sheet: Fig.2b
	Au (μg/cm2)	S.D	sio2 (μg/cm2)	S.D	c (μg/cm2)	S.D	sus (μg/cm2)	S.D
P1hs	3.34875	1.33113	2.37125	0.91747	3.6075	0.38891	1.68625	0.19622
P2hs	8.9625	1.93692	6.395	0.60104	6.13625	1.2887	4.74875	1.37709
P3hs	8.6	1.05005	8.1625	0.33234	6.10125	1.44427	8.32	0.01414
P4hs	9.54	0.50558	9.955	1.40714	11.805	0.60811	15.5137	2.02763
P5hs	9.53	1.54856	5.765	0.41366	10.1125	0.61872	10.4213	1.09071

## Sheet: Fig.3a
	2HS polymer (26%)	S.D.	5HS polymer (11%)	S.D.	2HS polymer (11%)	S.D.
1 h	0.50948	0.19751	0.055	0.02284	0.04005	0.0118
24 h	3.86223	0.96414	0.63322	0.04342	0.69584	0.04246
72 h	6.87745	1.42779	1.40433	0.39583	1.41631	0.46317

## Sheet: Fig.4c
	adhesion strength (MPa)	S.D.
this work	10.3	0.9
x2	4.44	0.29
golira	4.43	0.36
mareine	2.66	0.67
epoxy	2.35	1.17
bond e860	0.52	0.09
SU	3.56	1.07
JB	4	0.62
3MS	1.5	0.024
locte	2.5	0.26

## Sheet: Table S1
Phenolic unit (mol%)a and unit type (1HS ~ 5HS, 4HMA~5HMA)	Styrene	PDIb	Mn ( ´104)b	Adhesion strength (MPa)
	(mol%)a
10 (1HS)	90	2	1.9	0.60 ± 0.25
*10 (1HS)	90	1.9	9.2	0.63 ± 0.23
11 (2HS)	89	2.1	2.3	1.66 ± 0.53
*11 (2HS)	89	2.4	7.5	1.83 ± 0.34
26 (2HS)	74	1.5	7.1	3.10 ± 0.35
9 (2HS, 3,5-isomer)	91	2	8	1.92 ± 0.45
10 (2HS, 2,3-isomer)	90	1.5	6.7	1.52 ± 0.28
11 (3HS)	89	2	2.2	2.13 ± 1.05
*10 (3HS)	90	1.9	8.2	4.25 ± 0.56
10 (3HS, 246-isomer)	90	2	7.9	**Not available
2.5 (3HS, 246-isomer)	97.5	1.9	8	2.10 ± 0.10
10 (3HS, 245-isomer)	90	2.1	7.6	3.84 ± 0.45
10 (3HS, 234-isomer)	90	1.9	8.2	**Not available
2.5 (3HS, 234-isomer)	97.5	1.9	8.2	2.34 ± 0.35
11 (3HS, 235-isomer)	89	2	9.2	3.22 ± 0.12
9 (3HS, 236-isomer)	91	1.7	6.7	2.22 ± 0.23
11 (4HS)	89	2.2	2.1	3.55 ± 0.98
10 (4HS)	90	1.4	4.5	6.24 ± 0.61
12 (4HS)	88	1.7	6.3	6.34 ± 0.73
*11 (4HS)	89	1.8	8.3	6.53 ± 0.90
9 (4HS)	91	2	9.8	7.07 ± 0.61
8 (4HS, 2356-isomer)	92	2.2	7.6	4.30 ± 0.42
9 (4HS, 2346-isomer)	91	2.3	7	5.12 ± 0.24
11 (5HS)	89	1.9	2.2	3.40 ± 1.00
10 (5HS)	90	2	4.3	6.03 ± 0.60
10 (5HS)	90	2.1	6.2	6.24 ± 1.50
*10 (5HS)	90	2.1	8.3	6.42 ± 0.61
11 (5HS)	89	2	11.2	6.72 ± 1.02
8 (4HMA)	92	1.8	8	10.31 ± 0.89
9 (5HMA)	91	2.2	9.3	9.94 ± 1.20

## Sheet: Table S2
Sample	SCA in dry condition (°)	SCA underwater (°)
P(2HS26%-co-S74%)	48.9 ± 6.4	29.1 ± 2.4
P(2HS11%-co-S89%)	62.5 ± 2.5	29.7 ± 3.0
P(5HS11%-co-S89%)	69.3 ± 6.3	32.5± 4.4

## Sheet: Fig. S11
sample	μg/cm2	S.D.
P1HS	0.37183	0.09709
P2HS	0.53299	0.12849
P3HS	0.75888	0.19442
P4HS	1.20431	0.25602
P5HS	0.90102	0.23602

[truncated: 9 more sheets: Fig. S12, Fig.S13, Fig.S14, Fig.S24b, Fig.S34, Fig. S38, Fig. S39, Fig. S40, Fig. S41b]
